# Supplementary material for: Multidrug-Resistant Enterobacter cloacae Complex Emerging as a Global, Diversifying Threat
Source: Front Microbiol. 2019 Jan 31;10:44. doi: 10.3389/fmicb.2019.00044 (PMC6365427; doi:10.3389/fmicb.2019.00044)
Supplement: TABLE S1 — Carbapenemase classes identified in carbapenem-resistant Enterobacter cloacae complex. [file Table_1.XLSX]

## Sheet: TableS1
Table S1. Carbapenemase classes identified in carbapenem-resistant Enterobacter cloacae complex
Category	Carbapenemase	References
Serine carbapenemases (Ambler Class A)	Klebsiella pneumoniae carbapenemase (KPC)
	Non-metallo-carbapenemases (NmcA)	(Antonelli et al., 2015; Boyd et al., 2017; Pottumarthy et al., 2003)
	Imipenem-hydrolyzing β-lactamase (IMI)	(Boyd et al., 2017; Cuzon et al., 2016b; Huang et al., 2015; Miltgen et al., 2018; Rasmussen et al., 1996)
	French imipenemases (FRI)	(Dortet et al., 2015; Meunier et al., 2017)
	Guiana ESBLs (GES)*	(Cuzon et al., 2016a)
Serine carbapenemases (Ambler Class D)	Oxacillinase (OXA-48, OXA-48-like carbapenemase, OXA-181)	(Poirel et al., 2011)
Metallo-β-lactamases (MBLs; Ambler Class B)	Verona integron-mediated MBL (VIM)	(Falcone et al., 2009)
	Imipenemase (IMP)	(Aoki et al., 2018; Sidjabat et al., 2015)
	New Delhi metallo-β-lactamase (NDM)	(Yong et al., 2009)
*At least 20 variants of GES confer resistance to carbapenems, in addition to extended-spectrum cephalosporins (ESCs), in Enterobacteriaceae
