# Supplementary material for: Multidrug-Resistant Enterobacter cloacae Complex Emerging as a Global, Diversifying Threat
Source: Front Microbiol. 2019 Jan 31;10:44. doi: 10.3389/fmicb.2019.00044 (PMC6365427; doi:10.3389/fmicb.2019.00044)
Supplement: TABLE S2 — Carbapenemase alleles by reported location. [file Table_2.XLSX]

## Sheet: TableS2
Table S2. Carbapenemase alleles by reported location
Carbapenemase	Latitude	Longitude	doi
FRI-1	46.2376	2.21275	doi:10.1128/AAC.01636-15
FRI-2	53.4791	-2.2441	doi:10.1093/jac/dkx173
GES-7	39.0742	21.8243	doi:10.1128/AAC.44.9.2247-2253.2000
IMI-1	38.7436	-108.073	doi:10.1128/AAC.03055-15
IMI-1	61.9341	25.7382	doi:10.1093/jac/dks299
IMI-1	36.7783	-119.418	doi:10.1128/AAC.40.9.2080
IMI-1	1.33208	103.81	doi:10.1099/jmm.0.053363-0
IMI-1	30.6339	104.082	doi:10.1186/s12941-015-0112-2
IMI-1	54.1325	-126.56	doi:10.1128/AAC.02578-16
IMI-1	46.5653	-66.4619	doi:10.1128/AAC.02578-16
IMI-1	45.0001	-62.9986	doi:10.1128/AAC.02578-16
IMI-1	51.2598	-85.3332	doi:10.1128/AAC.02578-16
IMI-1	-12.8275	45.1662	doi:10.1016/j.ijantimicag.2018.05.015
IMI-1	-17.6509	-149.426	doi:10.1016/j.jgar.2016.01.005
IMI-1	45.1	15.2	*PMID: 24490332
IMI-1	46.2276	2.21375	doi:10.1128/AAC.06328-11
IMI-2	30.2781	120.156	doi:10.1128/AAC.50.4.1610-1611.2006
IMI-2	37.6828	-97.3402	doi:10.3201/eid1102.030684
IMI-2	41.5686	-93.5556	doi:10.3201/eid1102.030684
IMI-2	39.0713	-95.7618	doi:10.3201/eid1102.030684
IMI-2	45.0114	-93.2742	doi:10.3201/eid1102.030684
IMI-2	41.3668	2.05703	doi:10.1371/journal.pone.0175246
IMI-3	22.4164	114.095	doi:10.3201/eid1701.101443
IMI-5	53.9333	-116.577	doi:10.1128/AAC.02578-16
IMI-6	54.1025	-126.551	doi:10.1128/AAC.02578-16
IMI-9	60.472	8.46895	doi:10.1016/j.ijantimicag.2016.09.004
IMI-9	52.9329	-73.5391	doi:10.1128/AAC.02578-16
IMP-1	35.6895	139.692	doi:10.1128/AAC.02091-17
IMP-1	55.3781	-3.43597	doi:10.1093/jac/dkr078
IMP-1	30.2741	120.155	doi:10.1631/jzus.B0820302
IMP-11	35.6845	139.694	doi:10.1007/s10156-012-0520-6
IMP-13	40.4697	-3.73922	doi:10.3201/eid2406.171648
IMP-14	15.87	100.993	doi:10.3201/eid2406.171648
IMP-26	29.5431	106.523	doi:10.1016/j.meegid.2012.10.010
IMP-34	22.3864	114.129	doi:10.1128/AAC.00375-15
IMP-4	-20.9176	142.703	doi:10.1128/AAC.04378-14
IMP-4	35.1779	129.032	doi:10.3389/fmicb.2017.02343
IMP-4	22.3904	114.149	doi:10.1089/mdr.2015.0128
IMP-4	29.5731	106.563	doi:10.2147/IDR.S173456
IMP-4	12.9319	121.718	doi:10.3201/eid2406.171648
IMP-8	23.6978	120.961	doi:10.1371/journal.pone.0121668
IMP-8	22.3964	114.109	doi:10.1089/mdr.2015.0128
IMP-8	29.5831	106.573	doi:10.1016/j.meegid.2012.10.010
KPC-18	38.2527	-85.7585	doi:10.1128/JCM.02739-15
KPC-2	40.7128	-74.056	doi:10.1128/mBio.00542-18
KPC-2	-22.2206	-54.8122	doi:10.1016/j.ajic.2017.07.011
KPC-2	31.0461	34.8516	doi:10.1128/AAC.00299-07
KPC-2	40.4222	-79.895	doi:10.1016/j.diagmicrobio.2014.06.010
KPC-2	39.0458	-76.6413	doi:10.1128/mBio.02093-16
KPC-2	44.3148	-85.6024	doi:10.1128/mBio.02093-16
KPC-2	40.4173	-82.9071	doi:10.1128/mBio.02093-16
KPC-2	27.6383	-81.5058	doi:10.1128/mBio.02093-16
KPC-2	-14.235	-51.9253	doi:10.1016/j.bjm.2016.10.002
KPC-2	41.3768	2.04704	doi:10.1371/journal.pone.0175246
KPC-2	29.5631	106.553	doi:10.1016/j.meegid.2012.10.010
KPC-2	59.9443	30.3251	doi:10.1016/j.ijantimicag.2014.05.004
KPC-2	30.6359	104.092	doi:10.1016/j.diagmicrobio.2012.02.007
KPC-2	-38.4161	-63.6167	doi:10.3201/eid2406.171648
KPC-2	4.57087	-74.2973	doi:10.3201/eid2406.171648
KPC-2	51.1657	10.4515	doi:10.3201/eid2406.171648
KPC-2	6.42375	-66.5897	doi:10.3201/eid2406.171648
KPC-3	42.3651	-71.0989	doi:10.1073/pnas.1616248114
KPC-3	46.877	-96.7846	doi:10.1128/AAC.01291-15
KPC-3	44.9773	-93.2655	doi:10.1128/AAC.01291-15
KPC-3	35.9103	-79.0555	doi:10.1128/AAC.01516-16
KPC-3	45.5091	-73.5534	doi:10.1128/JCM.02480-12
KPC-3	27.6648	-81.5158	doi:10.1128/mBio.02093-16
KPC-3	40.6331	-89.3985	doi:10.1128/mBio.02093-16
KPC-3	40.7148	-74.016	doi:10.1128/mBio.00542-18
KPC-3	31.0961	34.8596	doi:10.1128/AAC.00299-07
KPC-3	40.4422	-79.995	doi:10.1016/j.diagmicrobio.2014.06.010
KPC-3	40.0583	-74.4057	doi:10.1128/mBio.02093-16
KPC-4	42.3601	-71.0589	doi:10.1073/pnas.1616248114
KPC-4	56.4907	-4.20265	doi:10.1093/jac/dkv476
KPC-4	40.7138	-74.076	doi:10.1128/mBio.00542-18
KPC-4	27.6848	-81.5058	doi:10.1128/mBio.02093-16
KPC-4	53.4199	-8.23389	doi:10.1093/jac/dkn351
KPC-4	18.2208	-66.5901	doi:10.3201/eid2406.171648
KPC-5	18.2288	-66.5951	doi:10.3201/eid2406.171648
NDM-1	-20.9276	142.713	doi:10.1128/AAC.04378-14
NDM-1	39.3495	34.5205	doi:10.1186/s12941-016-0136-2
NDM-1	40.7158	-74.026	doi:10.1128/mBio.00542-18
NDM-1	41.0082	28.9784	doi:10.1128/AAC.02047-13
NDM-1	-22.9068	-43.1729	doi:10.1590/1414-431X20144154
NDM-1	39.9375	115.837	doi:10.3389/fmicb.2018.01597
NDM-1	23.0508	113.743	doi:10.3389/fmicb.2018.01597
NDM-1	23.1573	113.213	doi:10.3389/fmicb.2018.01597
NDM-1	36.6761	117.028	doi:10.3389/fmicb.2018.01597
NDM-1	22.5734	114.043	doi:10.3389/fmicb.2018.01597
NDM-1	30.5669	113.74	doi:10.3389/fmicb.2018.01597
NDM-1	24.4892	118.111	doi:10.3389/fmicb.2018.01597
NDM-1	34.2581	108.407	doi:10.3389/fmicb.2018.01597
NDM-1	34.2239	117.284	doi:10.3389/fmicb.2018.01597
NDM-1	40.1496	117.655	doi:10.3389/fmicb.2018.01597
NDM-1	29.5531	106.533	doi:10.1016/j.meegid.2012.10.010
NDM-1	4.56087	-74.3073	doi:10.3201/eid2406.171648
NDM-1	15.7835	-90.2308	doi:10.3201/eid2406.171648
NDM-1	20.5937	78.9629	doi:10.3201/eid2406.171648
NDM-1	-26.1715	27.8999	doi:10.3201/eid2406.171648
NDM-1	-0.023559	37.9062	doi:10.3201/eid2406.171648
NDM-1	9.083	8.67598	doi:10.3201/eid2406.171648
NDM-1	12.9312	121.716	doi:10.3201/eid2406.171648
NDM-1	45.9462	24.9698	doi:10.3201/eid2406.171648
NDM-1	40.4633	19.4875	doi:10.3201/eid2406.171648
NDM-1	14.0583	108.277	doi:10.3201/eid2406.171648
NDM-6	15.7895	-90.2318	doi:10.3201/eid2406.171648
NDM-7	-20.9076	142.723	doi:10.1128/AAC.04378-14
NDM-7	40.4168	-3.70379	doi:10.1016/j.ijantimicag.2018.11.009
NDM-7	12.9512	121.706	doi:10.3201/eid2406.171648
NMC-A	47.6032	-122.33	doi:10.3201/eid0908.030096
NMC-A	-34.781	-58.2512	doi:10.1128/AAC.48.3.1068-1069.2004
NMC-A	10.961	-74.801	doi:10.1128/AAC.02425-12
NMC-A	40.7058	-74.006	doi:10.1089/mdr.2006.12.223
NMC-A	61.9241	25.7482	doi:10.1093/jac/dks299
NMC-A	54.1125	-126.558	doi:10.1128/AAC.02578-16
NMC-A	51.2538	-85.3232	doi:10.1128/AAC.02578-16
NMC-A	52.9399	-73.5491	doi:10.1128/AAC.02578-16
NMC-A	54.5308	-105.706	doi:10.1128/AAC.02578-16
NMC-A	46.2176	2.21475	doi:10.1128/AAC.37.5.939
OXA-48	30.4278	-9.59811	doi:10.1093/jac/dkr023
OXA-48	34.0598	-4.96531	doi:10.1093/jac/dkr023
OXA-48	39.3395	34.5105	doi:10.1186/s12941-016-0136-2
OXA-48	53.1274	23.1565	doi:10.1016/j.ijid.2014.02.024
OXA-48	50.5039	4.46994	doi:10.3201/eid2406.171648
OXA-48	45.07	15.21	doi:10.3201/eid2406.171648
OXA-48	31.0561	34.8916	doi:10.3201/eid2406.171648
OXA-48	30.5852	36.2384	doi:10.3201/eid2406.171648
OXA-48	29.3117	47.4818	doi:10.3201/eid2406.171648
OXA-48	31.7917	-7.09262	doi:10.3201/eid2406.171648
OXA-48	9.082	8.67528	doi:10.3201/eid2406.171648
OXA-48	23.8859	45.0792	doi:10.3201/eid2406.171648
OXA-48	40.4607	-3.74522	doi:10.3201/eid2406.171648
OXA-48	33.8869	9.5375	doi:10.3201/eid2406.171648
OXA-48	38.9697	35.2443	doi:10.3201/eid2406.171648
OXA-48	14.0683	108.267	doi:10.3201/eid2406.171648
VIM-1	38.2597	-85.7505	doi:10.1128/JCM.02739-15
VIM-1	23.6478	120.966	doi:10.1371/journal.pone.0121668
VIM-1	47.5162	14.5501	doi:10.3201/eid2406.171648
VIM-1	45.2	15.25	doi:10.3201/eid2406.171648
VIM-1	39.0842	21.8253	doi:10.3201/eid2406.171648
VIM-1	41.8719	12.5674	doi:10.3201/eid2406.171648
VIM-1	40.4637	-3.74922	doi:10.3201/eid2406.171648
VIM-11	-34.6137	-58.3716	doi:10.1016/j.meegid.2017.07.019
VIM-2	37.5665	126.978	*PMID: 22964616
VIM-2	-34.6037	-58.3816	doi:10.1016/j.meegid.2017.07.019
VIM-23	23.6345	-102.553	doi:10.3201/eid2406.171648
VIM-31	38.9607	35.2453	doi:10.3201/eid2406.171648
VIM-4	45.817	8.82957	doi:10.1128/AAC.48.2.648-650.2004
VIM-4	59.9243	30.3451	doi:10.1016/j.ijantimicag.2014.05.004
VIM-4	47.1625	19.5033	doi:10.3201/eid2406.171648
VIM-4	29.3417	47.4858	doi:10.3201/eid2406.171648
VIM-4	45.9432	24.9668	doi:10.3201/eid2406.171648
VIM-5	38.9637	35.2433	doi:10.3201/eid2406.171648
IMP-1	40.0597	101.952	doi:10.1093/cid/ciy660
IMP-4	38.9749	104.239	doi:10.1093/cid/ciy660
KPC-2	39.7901	99.664	doi:10.1093/cid/ciy660
NDM-1	37.036	100.72	doi:10.1093/cid/ciy660
NDM-5	39.5194	100.192	doi:10.1093/cid/ciy660
IMP-4	32.4153	114.165	doi:10.1093/cid/ciy660
IMP-26	29.6672	117.684	doi:10.1093/cid/ciy660
KPC-2	30.428	115.042	doi:10.1093/cid/ciy660
NDM-1	29.9722	120.324	doi:10.1093/cid/ciy660
NDM-5	27.9732	116.802	doi:10.1093/cid/ciy660
IMP-4	24.9842	102.724	doi:10.1093/cid/ciy660
KPC-2	26.881	106.771	doi:10.1093/cid/ciy660
NDM-1	27.6622	100.084	doi:10.1093/cid/ciy660
VIM-1	29.6472	96.3884	doi:10.1093/cid/ciy660
NDM-1	33.4114	100.964	doi:10.1093/cid/ciy660
VIM-1	34.7219	96.9164	doi:10.1093/cid/ciy660
IMP-4	42.0151	114.514	doi:10.1093/cid/ciy660
KPC-2	40.8289	119.087	doi:10.1093/cid/ciy660
NDM-1	43.8172	118.735	doi:10.1093/cid/ciy660
IMP-1	40.026	81.7801	doi:10.1093/cid/ciy660
IMP-4	42.1456	86.7075	doi:10.1093/cid/ciy660
NDM-1	37.8385	82.1321	doi:10.1093/cid/ciy660
* no doi found; PMID reported
