# Supplementary material for: Multidrug-Resistant Enterobacter cloacae Complex Emerging as a Global, Diversifying Threat
Source: Front Microbiol. 2019 Jan 31;10:44. doi: 10.3389/fmicb.2019.00044 (PMC6365427; doi:10.3389/fmicb.2019.00044)
Supplement: TABLE S3 — Metadata for selected isolates with publicly available whole-genome short-read data for phylogenetic analysis (Supplementary Figure S1). [file Table_3.XLSX]

## Sheet: Sheet1
Table S3. Metadata for selected isolates with publicly available whole-genome short-read data for phylogenetic analysis (Figure S1)
NCBI SRA Run Accession	ST	Hoffmann cluster1	Genomic Group1,2	Proposed Name2	Strain
SRR5253077	162	I	J	E. asburiae	NR0740
SRR5253076	252	I	J	E. asburiae	NR0791
SRR5253121	125	II	Q	E. kobei	CU35045
SRR5253086	78	III	D	E. hormaechei	NR0276
SRR5253064	41	IV	M	E. cloacae complex	NR2283
SRR1655575	475	IX	R	E. cloacae complex	153_ECLO
SRR1655622	476	IX	R	E. cloacae complex	198_ECLO
SRR1656061	488	IX	R	E. cloacae complex	629_ECLO
SRR2051542	543	IX	R	E. cloacae complex	GN02548
SRR2051566	537	IX	R	E. cloacae complex	GN02283
SRR3934296	562	IX	R	E. cloacae complex	IIT-BT 08
SRR850675	494	IX	R	E. cloacae complex	BIDMC 29
SRR5253098	917	IX	N/A	E. cloacae complex	KP1593
SRR1180909	414	N/A	L	E. cloacae complex	BWH 43
SRR1655350	474	N/A	K	E. cloacae complex	1161_ECLO
SRR1655837	482	N/A	L	E. cloacae complex	414_ECLO
SRR1656063	487	N/A	P	E. cloacae complex	630_ECLO
SRR2051546	524	N/A	L	E. cloacae complex	GN02587
SRR2051563	550	N/A	O	E. cloacae complex	GN03164
SRR2127604	497	N/A	N	E. cloacae complex	BIDMC92
SRR3747292	563	N/A	P	E. cloacae complex	JD8715
SRR1656040	486	V	I	E. ludwigii	608_ECLO
SRR2051524	534	V	I	E. ludwigii	GN02226
SRR2051554	546	V	I	E. ludwigii	GN02730
SRR850664	446	V	I	E. ludwigii	BIDMC 26
SRR850681	495	V	I	E. ludwigii	BIDMC 30
SRR921310	253	V	I	E. ludwigii	Hanford
SRR2032853	527	VI	C	E. hormaechei subsp. oharae	GN02032
SRR5253117	109	VI	N/A	N/A	KP0585										2
SRR5253116	408	VI	N/A	N/A	KP0589
SRR5253097	171	VI	A	E. xiangfangensis	NR0011
SRR5253092	459	VI	N/A	N/A	NR0204
SRR5253078	918	VI	N/A	N/A	NR0738
SRR5253053	418	VI	N/A	N/A	NR2528
SRR5253052	144	VI	N/A	N/A	NR2605
SRR2051567	538	VII	E	E. hormaechei subsp. hormaechei	GN02315
SRR5253089	269	VII	N/A	N/A	NR0242
SRR5253115	93	VIII	B	E. hormaechei subsp. steigerwaltii	KP0591
SRR5253114	116	VIII	N/A	N/A	KP0664
SRR5253107	350	VIII	N/A	N/A	KP0963
SRR5253106	461	VIII	B	E. hormaechei subsp. steigerwaltii	KP0978
SRR5253105	90	VIII	B	E. hormaechei subsp. steigerwaltii	KP0981
SRR5253103	133	VIII	B	E. hormaechei subsp. steigerwaltii	KP1296
SRR5253070	106	VIII	B	E. hormaechei subsp. steigerwaltii	NR1197
SRR5253056	91	VIII	N/A	N/A	NR2489
SRR5253055	88	VIII	B	E. hormaechei subsp. steigerwaltii	NR2497
SRR5253033	45	VIII	B	E. hormaechei subsp. steigerwaltii	NR3058
SRR5253030	190	VIII	B	E. hormaechei subsp. steigerwaltii	NR3066
SRR5253038	62	VIII	N/A	N/A	NR3046
SRR1655997	485	XI	G	E. cloacae subsp. cloacae	565_ECLO
SRR2032861	531	XI	G	E. cloacae subsp. cloacae	GN02174
SRR2051549	522	XI	G	E. cloacae subsp. cloacae	GN02616
SRR5253113	137	XI	N/A	N/A	KP0785
SRR5253111	456	XI	N/A	N/A	KP0861
SRR5253069	454	XI	N/A	N/A	NR1247
SRR2051541	542	XII	H	E. cloacae subsp. dissolvens	GN02534
1 Hoffmann cluster X (E. nimipressuralis) and genomic group F (E. mori) are not included, as whole-genome short-read sequence data was not publicly available
2 (Chavda et al., 2016)
